# Supplementary material for: Bortezomib-induced neuropathy is in part mediated by the sensitization of TRPV1 channels
Source: Commun Biol. 2023 Dec 5;6:1228. doi: 10.1038/s42003-023-05624-1 (PMC10698173; doi:10.1038/s42003-023-05624-1)
Supplement: Supplementary file 3 — Supplementary Data 1 [file 42003_2023_5624_MOESM3_ESM.xlsx]

## Sheet: Figure 1
Fig. 1a
	∆RFU; replicates:
Nb of cells	CAP			KCl
0	0	0	0	0	0	0
500	800	1300	1400	3000	3750	3900
1000	1700	2150	2250	4250	5200	5800
2000	2450	2790	3100	7750	8000	8200
3000	2550	3360	3050	7200	7300	7400
4000	3650	4200	3130	9750	9500	9820
4500	3400	4000	4580	9800	9260	9430
5000	4670	4700	5100	9650	9990	9260
Fig. 1b
CAP concentration (M)	(% of basal RFU); replicates:
5	87	60	108	55
10	95	89	131	72
50	118	131	188	89
100	163	164	212	97
500	222	233	244	148
1000	252	225	251	204
5000	252	266	279	203
Fig. 1d
sensitizer	% sensitization; replicates:
CTRL	0	0.05	0.96
BRAD	5.5	1.2	3.9
FSK	7.8	7.1	6
GDNF	4.1	4.7	4.2
IL1B	3.2	3.7	6.5
NGF	1.6	3.2	4.2
PGE2	5.6	4.6	2.8

## Sheet: Figure 2
Fig. 2a
CAP conc (M)	% sensitization; replicates:
	BORT
10-9	1.2	0.6	2.3
2x10-9	2.1	2.3	3
10-8	1.2	1.8	2.1
2x10-8	2.3	2.7	2
10-7	2.7	3.3	2.4
2x10-7	3.3	3.6	4
10-6	3.9	3.7	4.7
Fig. 2c
% sensitization; time (0.4s bin); 3 duplicates:		0.4	0.8	1.2	1.6	2	2.4	2.8	3.2	3.6	4	4.4	4.8	5.2	5.6	6	6.4	6.8	7.2	7.6	8	8.4	8.8	9.2	9.6	10	10.4	10.8	11.2	11.6	12	12.4	12.8	13.2	13.6	14	14.4	14.8	15.2	15.6	16	16.4	16.8	17.2	17.6	18	18.4	18.8	19.2
VEH		0.82	0.81	0.82	0.81	0.82	0.81	0.82	0.81	0.82	0.81	0.82	0.81	0.82	0.81	0.82	0.81	0.82	0.81	0.82	0.81	0.82	0.81	0.82	0.81	0.82	0.81	0.82	0.81	0.82	0.81	0.82	0.81	0.82	0.81	0.82	0.81	0.82	0.81	0.82	0.81	0.82	0.81	0.82	0.81	0.82	0.81	0.82	0.81
		0.82	0.82	0.81	0.81	0.83	0.81	0.82	0.8	0.82	0.82	0.81	0.82	0.82	0.81	0.81	0.82	0.83	0.82	0.81	0.82	0.81	0.81	0.81	0.81	0.83	0.8	0.82	0.82	0.82	0.81	0.81	0.81	0.83	0.8	0.83	0.81	0.82	0.8	0.83	0.82	0.83	0.81	0.83	0.8	0.83	0.8	0.82	0.82
		0.81	0.83	0.8	0.81	0.82	0.81	0.83	0.79	0.82	0.83	0.81	0.82	0.81	0.81	0.82	0.81	0.84	0.82	0.81	0.81	0.82	0.82	0.82	0.8	0.84	0.79	0.82	0.81	0.82	0.82	0.8	0.81	0.84	0.8	0.83	0.8	0.82	0.81	0.82	0.83	0.83	0.81	0.82	0.81	0.84	0.81	0.81	0.82
BORT		0.83	0.83	0.83	0.83	0.83	0.83	0.83	0.83	0.83	0.83	0.83	0.83	0.83	0.83	0.83	0.83	0.83	0.83	0.83	0.83	0.83	0.83	0.83	0.83	0.83	0.83	0.83	0.83	0.83	0.83	0.83	0.83	0.83	0.83	0.82	0.82	0.82	0.82	0.82	0.82	0.82	0.82	0.82	0.82	0.82	0.82	0.82	0.82
		0.82	0.84	0.82	0.83	0.82	0.83	0.84	0.82	0.83	0.84	0.83	0.83	0.82	0.83	0.84	0.82	0.84	0.83	0.83	0.82	0.84	0.84	0.84	0.82	0.84	0.82	0.83	0.82	0.83	0.84	0.82	0.83	0.84	0.83	0.82	0.81	0.82	0.83	0.81	0.83	0.82	0.82	0.81	0.83	0.83	0.83	0.82	0.83
		0.85	0.85	0.85	0.85	0.85	0.85	0.85	0.85	0.85	0.85	0.85	0.85	0.85	0.84	0.84	0.84	0.84	0.84	0.84	0.84	0.84	0.84	0.84	0.84	0.84	0.84	0.84	0.84	0.84	0.84	0.84	0.84	0.84	0.84	0.84	0.84	0.84	0.84	0.84	0.84	0.84	0.84	0.84	0.84	0.84	0.84	0.84	0.84
Fig. 2d
	% of TRPV1+ neurons; replicates:
time (s)	VEH			BORT
0	0	0	0	0	0	0
3	20	14	25	19	15	24
6	23	29	34	52	41	38
9	37	40	44	52	56	60
12	46	44	52	58	61	65
15	47	53	49	66	68	59
18	49	56	54	62	70	67
21	59	55	61	64	69	70
24	61	66	66	70	73	73
27	72	70	66	74	73	73
30	75	75	72	73	75	75
Fig. 2e
interpolation calculations
	QQ 1h			QQ6h			QQ24h			QQ48h			QQ72h
	1	1		1	2		0.2	0.4		0.025	0.5		0.025	0.5
	2	2.5		2	7		0.4	0.8		0.1	1		0.1	1
	3	4		3	10		0.6	1.2		0.6	1.5		0.6	1.5
	4	4.5		4	10.5		0.8	1.6		0.625	2.5		0.625	2.5
	5	6		5	13		1	2		0.725	4		0.725	4
	6	8		6	15		1.2	3		0.75	5		0.75	5
	7	10		7	16		1.4	4.5		0.775	6		0.775	6
	8	12		8	17.5		1.6	6		0.8	7		0.8	7
	9	13		9	18		1.8	7		0.825	8		0.825	8
	10	14.5		10	19		2	8		0.85	9		0.85	9
	11	16		11	21		3	9.5		0.875	10		0.875	10
	12	17.5		12	22.5		4	11.5		0.9	11		0.9	11
	13	18		13	24		5	13		0.925	12		0.925	12
	14	19		14	24		6	15		0.95	13		0.95	13
	15	20		15	25		7	16		0.975	14		0.975	14
	16	20		16	26		8	17.5		1	15		1	15
	17	21		17	26.5		9	19.5		1.3	18		1.3	18
	18	22		18	27		10	20.5		1.6	20		2.25	20
	19	23		19	28		11	21		1.9	22		3	22
	20	24		20	28.5		12	22.5		2.2	24		3.2	24.5
	21	24		21	29		13	24		2.225	25		3.4	26
	22	24		22	29		14	25		2.25	26		3.8	27
	23	25		23	30		15	26		2.275	27		5	29
	24	25		24	31		16	27		2.3	28		5.5	30
	25	25		25	31.5		17	28		2.325	29		6	30.5
	26	26		26	32		18	28.5		2.35	30		7	32
	27	27		27	33		19	29		2.375	31		8	32.5
	28	28		28	34		20	30		3.4	32		9	34
	29	29		29	34		21	30.5		3.45	33		10	36
	30	30		30	35		22	31		4	35		11	37
	31	31		31	35.5		23	31.5		4.3	35.5		12	38
	32	31.5		32	36		24	32.5		4.6	36		13	38.5
	33	32		33	37		25	33.5		5.2	37		14	39.5
	34	33		34	37.5		26	34		5.6	37		15	40.5
	35	34		35	38		27	35		7	37		16	41
	36	35		36	38.5		28	36		8	38		17	41
	37	36		37	39.5		29	36.5		9	38		18	41
	38	36.5		38	41		30	37		10	40		19	43
	39	37		39	41.5		31	38		11	40		20	43
	40	37.5		40	43		32	39		12	41		21	43
	41	38		41	44		33	39		15	42		22	45
	42	38.5		42	44.5		34	40		16	42		23	45
	43	39		43	45		35	41		17	44		24	46
	44	39		44	45		36	42		18	47		25	47
	45	41		45	45.5		37	43		19	50		26	48
	46	41		46	46		38	43.5		20	53		27	48
	47	43		47	46.5		39	44		25	57		30	50
	48	43		48	47		40	44.5					31	50
	49	46		49	48		41	45					32	50
	50	46		50	48		42	46					33	50
	51	47		51	48.5		43	47					34	50
	52	47		52	48.5		44	48					35	50
	53	49		53	49		45	49					38	52
	54	49		54	49		46	50					39	52
	55	53		55	50		47	52					42	54
	56	54		56	52		48	52.5					43	54
	57	54		57	52		49	54					44	54
	58	54		58	52		50	54					48	63
	59	55		59	52		51	55					49	63
	60	55		60	52		52	56.5
	61	57		61	52		53	57.5
	62	58		62	55		54	58
	63	59		63	58		55	58.5
	64	63					57	61
							58	61.1
							59	64
							60	64
							61	69
							62	70
[truncated: 937 more columns]

## Sheet: Figure 3
Fig. 3a
Capsaicin-evoked current density, individual cells:
VEH	17.0435	66.2447	11.9101	19.6296	122.806	72.2789	20.907	57.4272	5.12563	24.8454	29.8	115.408	22.6	26.5385	46.612	34.6233
BORT	158.229	51.1364	47.3132	55.8439	36.8033	52.9412	92	38.1633	53.7611	80.5479	164.15	191.825	25.9568	73.8739	133.1	51.6935	77.4882	64.5956	83.4191
Fig. 3b
Resting membrane, individual cells:
VEH	-60	-33.9	-89.9	-68.5	-38.3	-74.2	-62.9	-51.5	-75.4	-32.7	-70.9	-75.1	-79.2	-75.5
BORT	-61.2	-31.4	-68.2	-32.4	-59.8	-61.3	-70.8	-75	-78.5	-74.7	-80.7	-58.9	-58.8	-67.7	-54.5	-66.4	-61.5
Threshold current, individual cells:
VEH	38	127	117	84	506	761	63	392	60	59	587	128	190
BORT	150	145	117	124	530	749	583	65	67	83	41	202
Firing rate, individual cells:
VEH	9	2.5	19	10	2	4.5	1	3.5	8
BORT	4.5	12.5	4	12.5	2	1.5	2	1	4.5	2.5	23.5	5.5	3

## Sheet: Figure 4
Fig. 4a
Neurite outgrowth, individual replicates
		BORT
	VEH	1nM	3nM	10nM	30nM	100nM	300nM	1uM	3uM
	112768	123798	27880	57280	28678	39012	36860	27690	16543
	110245	128278	27265	18789	13743	12379	18234	12564	14485
	91178	56450	69320	21642	16345	11844	11378	10321	10590
	117832	37869	37869	32178	10120	14120	17357	17357	7569
	114678	63756	31895	37895	32780	24879	28454	24899	22189
	116400
Fig. 4b
Neurite outgrowth, individual neurons:
VEH	944.804	509.578	724.693	539.795	691.87	657.606	819.798	587.42	676.769	876.151	587.509	841.301	726.191	740.226	999	905.199	469.548	746.832
BORT	483.222	484.991	522.723	600.093	549.609	530.965	552.735	508.002	178.939	595.746	317.763	369.072	528.253	467.417	495.978	592.006	496.307	411.7
Number of branches, individual neurons:
VEH	31.4993	12.999	20.2305	14.4736	20.1604	19.585	26.6158	16.7457	20.9797	24.6846	16.7076	29.5736	20.7839	24.2908	37.3128	31.7006	12.8528	22.9506
BORT	14.3526	13.0478	15.5159	16.7032	14.8261	17.252	17.1034	14.3335	3.35053	15.6754	9.3998	9.78041	13.627	11.7031	13.5995	14.487	11.8897	11.119
Number of processes, individual neurons:
VEH	4.6693	2.49004	2.99753	3.07709	3.62054	3.17101	3.61297	3.13833	2.98149	3.37488	2.87008	4.31332	3.29589	3.79182	5.24185	3.99319	2.61817	3.93347
BORT	3.06693	2.95782	3.53203	3.49511	3.49266	3.83444	3.1925	2.97352	1.98692	2.93322	2.28187	2.4957	2.55665	2.98946	2.90767	3.33502	2.78666	2.94437
Fig. 4c
Number of neurons, replicates:
VEH	59.75	43.75	37.25	46.75	44.75	51.75	52.5	47.5	44.5	40.5	52.5	70.25	44.5	60.5	85.25	53	45.75	61.25
BORT	41	40.25	42.25	51	40.5	59	53.5	44.75	27.25	36.25	36.25	36.75	46.5	41	33.75	38.5	30.75	32.25
Fig. 4d
Neurite outgrowth, individual neurons:
TRPV1 KO VEH	430.251	2729.89	524.482	684.146	1805.25	836.753	1315.31	1117.84	1459.43	1529.1	2557.31	1703.19	2379.6
TRPV1 KO BORT	2113.16	1193.32	1924.91	2200	1854.53	469.542	1200

## Sheet: Figure 5
Fig. 5a
		VEH			BORT
	IENFD, individual animals:	250	240	280	220	180	210	220
Fig. 5b	TRPV1::TdT mice; TdT-positive fibers:
	vertical axons
		SAL								BORT
	Number of axons, individual animals:	26	35.6	27.2	30	28.6	31.3	25.8	20	20.1	18.6	20.6	27.6	28	21.1
	non-vertical axons
		SAL								BORT
	Number of axons, individual animals:	69.66	67.1	78.8	79.8	73	72.1	69.8	80.1	33.5	30	47.8	47.5	40.3	46.3
Fig. 5c	Gradient data, expressed in % last 30 minutes, individual animals:
temperature (C)		Veh d14						Veh d21						Veh d28
50		0	0	0	0	0	0	0	0	0	0	0	0.0444667	0	0	0	0	0	0
48		0	0	0.177867	0	0	0	0	0	0	0.0685528	0.120431	0.717025	0	0	0.10005	0	0	0
44		0	0.636299	0.296444	0.532062	0.535051	0	0	0.0592889	0	0.390936	0.122283	1.45443	0	0	0.489133	0	0	0.114955
40		0.537755	1.0605	0.579919	0.638474	0.642061	0	0	0.127842	0.0526293	0.470606	0.151928	1.83055	0	0	0.281622	0	0	0.307784
36		17.2651	0.78723	1.31362	0.638474	0.0420006	0.258855	0.974562	2.15663	0.631552	3.11637	0.144517	1.30621	0.141041	0	0.587331	1.99174	39.1344	1.71506
34		56.3523	85.4841	56.0799	77.7554	85.6501	0.51771	88.7647	91.1975	1.05259	1.33956	96.9022	4.35032	16.3737	98.9828	1.22839	9.15829	60.8656	46.8128
32		24.5238	11.2022	23.1171	0.0217909	11.8168	95.3665	3.83525	3.79264	96.9475	56.7487	0.292739	5.72879	21.8725	0.226039	0.216775	88.4072	0	36.3593
30		0.423964	0.202689	9.19348	19.5944	0.611748	1.08719	5.08402	1.0005	1.10522	30.8432	0.463195	23.8063	16.563	0.791136	33.6057	0.127842	0	3.87696
27		0.137651	0.0172569	3.21049	0.212825	0.248351	1.08719	0.285328	0.222333	0.210517	0.56695	0.148222	20.086	16.3349	0	23.0449	0.129694	0	1.74472
25		0.108285	0.2121	2.6995	0.212825	0.100436	0.621252	0.0648472	0.229744	0	0.535453	0.170456	13.1455	19.7494	0	17.7089	0.185278	0	0.771313
24		0.247771	0.159075	1.83277	0.159618	0.0913056	0.828337	0.118578	0.251978	0	1.01532	0.0981973	7.49264	7.37683	0	1.37106	0	0	0.62113
23		0.161327	0.0530249	0.285328	0.106412	0.10701	0.103542	0.0389084	0.174161	0	0.457636	0.337206	8.22819	0.291361	0	15.4003	0	0	0.902955
22		0.107551	0.10605	0.407611	0.0532062	0.0749071	0.051771	0.0370556	0.226039	0	0.314972	0.31312	4.79314	0.105781	0	1.78978	0	0	1.04758
21		0.0537755	0.0530249	0.190836	0.0744886	0.0535051	0.0258855	0.0426139	0.0944917	0	0.24642	0.118578	2.0362	0.317342	0	0.654031	0	0	1.41284
19		0.0268878	0.0265124	0.424286	0	0.0267525	0.051771	0.163045	0.0907861	0	0.298297	0.144517	1.23766	0.0853668	0	0.248272	0	0	0.806542
17		0.0537755	0	0.0111167	0	0	0	0.0944917	0.0259389	0	0.691087	0.205658	0.881922	0.0723762	0	0.518778	0	0	0.763896
15		0	0	0.0852278	0	0	0	0.0592889	0.0463194	0	0.811517	0.255683	1.54707	0.218984	0	0.305708	0	0	0.541402
12		0	0	0.0481722	0	0	0	0.03335	0.0741111	0	0.994942	0.0111167	0.902303	0.118771	0	0.251978	0	0	0.461675
10		0	0	0.0352028	0	0	0	0.403906	0.229744	0	1.08943	0	0.411317	0.174445	0	0.772608	0	0	1.73916
7		0	0	0.0111167	0	0	0	0	0	0	0	0	0	0.204138	0	1.42479	0	0	0
temperature (C)		BORT d14						BORT d21						BORT d28
50		0	0	0	0.157486	0		0	0	0	0	0	0	0	0	0	0	0	0
48		0.105083	0.354053	0.0320483	0.485428	0.444227		0	0.32999	0	0.0945945	0	0.0632135	0	0.457636	0	0.0946249	0.124136	0.0611417
44		0.247697	1.18712	0.109341	0.698497	0.201408		0	0.341113	0	0.131655	0	0.116849	0.110529	0.389083	0	0.291296	0.444667	0.364997
40		0.756225	1.15493	0.774814	0.672559	0.208937		0	0.708181	0	0.401055	0	0.13792	0.264888	1.72494	0	0.280164	0.705908	2.24371
36		0.6305	1.15872	0.706947	1.5693	0.542107		0	1.20317	1.47141	0.417983	6.78228	0.643628	0.872797	1.41552	0	0.493534	0.709614	1.25063
34		38.3817	2.31365	27.7161	3.14231	0.905395		17.6442	11.6757	32.7786	7.12608	12.1745	0.344933	25.7894	20.992	53.738	6.73507	4.86354	2.71247
32		18.3915	3.11831	19.5909	6.58477	1.05598		40.1372	23.6388	62.3179	10.3109	32.3589	27.9269	39.6551	26.328	46.262	13.3885	49.4951	5.34897
30		14.3383	6.00375	10.7494	9.15087	1.82397		36.3784	9.67168	2.3461	14.7057	12.1506	30.1605	2.43163	3.28127	0	32.5862	13.2325	7.02574
27		20.4481	10.8734	17.0327	13.5735	22.4768		5.84018	2.22836	0.279827	3.99789	6.20269	12.7538	23.5141	2.57721	0	13.5666	10.3348	42.7158
25		2.56516	26.6373	2.56763	11.1333	48.3756		0	28.8482	0.083392	10.1849	0.0259595	24.0211	1.75512	2.66985	0	1.98712	3.32018	8.08182
24		0.407198	6.19308	0.29409	26.7374	10.2097		0	6.55531	0.0630073	10.1723	12.0802	0.145583	2.30205	2.12328	0	8.05425	2.01212	8.5654
23		0.761855	7.56385	0.301631	7.89469	4.07334		0	3.05519	0.0685668	14.7057	8.56282	1.60141	0.501191	2.41602	0	1.92961	2.95703	2.69209
22		0.311497	10.4209	0.34876	7.37406	1.7355		0	0.962162	0.114896	0.54489	0.548162	0.70301	0.384945	22.7262	0	3.25621	0.944917	1.98988
21		0.367792	11.8276	11.1302	4.30771	2.38301		0	1.53316	0.226085	4.86726	8.91439	0.210712	0.367794	1.94171	0	5.14314	1.30621	2.87736
19		0.782496	1.59418	4.48864	1.26174	1.17833		0	4.56054	0.0333568	21.0397	0	0.101525	0.333492	4.24101	0	3.02614	1.29509	3.05338
17		0.324633	1.91416	1.88519	0.854131	0.80375		0	0.494985	0.0259442	0.280319	0.0238716	0.0593823	0.297284	2.26409	0	1.29877	0.941211	4.17246
15		0.347151	0.944772	0.263927	0.663295	0.715281		0	0.622903	0.03521	0.352761	0.0323971	0.0612979	0.31253	0.465047	0	1.91105	1.12093	2.26039
12		0.367792	1.20226	1.49684	1.06905	1.49456		0	0.524647	0.0333568	0.297117	0.030692	0.101525	0.626965	1.3655	0	0.718036	1.20801	1.78423
10		0.465369	5.53799	0.510887	2.66985	1.37221		0	3.04592	0.122308	0.369139	0.112537	0.846677	0.480229	2.5698	0	5.23962	4.98397	2.79955
7		0	0	0	0	0		0	0	0	0	0	0	0	0.0518778	0	0	0	0
Fig. 5d	Time spent at 40-50C in thermal gradient in s (ovwe 90 min of trial), individual animals:
		VEH						BORT
D14		50.5119	87.2014	88.3959	91.7065	122.696		192.799	305.87	281.502	285.631	169.693
D21		54.471	56.9966	47.2696	189.386			79.9317	157.611	104.027
D28		128.089	87.2355	208.874	88.5324	159.317	73.7201	91.1604	160.512	105.358	96.314	124.266	227.645
Fig. 5e	IENFD, individual animals:
		VEH			BORT
		300	300	275	285	295	285	275
Fig. 5f	Gradient data, expressed in % last 30 minutes, individual animals:
temperature (C)		VEH						BORT
50		0	0	1.60636	1.30991	0	3.47025	1.30806	0	0	1.31886	0	0
48		0	0.914239	0.531747	0.854131	0.480413	0.416875	1.01162	1.45683	0	0.813263	1.34276	0.871254
44		0	0.850455	1.13761	0.741111	0.0853242	0.487281	1.06349	0.85028	0	1.16404	1.20867	0.823172
40		0	3.00365	0.933801	6.08267	0.552753	0.930095	1.29694	0.680968	0.244567	1.59321	0.98073	1.44055
36		0.0629945	6.7128	1.99544	22.1944	3.62072	2.5661	3.03115	1.36194	17.1882	2.45743	1.74693	1.31361
34		50.4771	22.3438	3.25904	13.6661	37.9544	6.82008	16.6676	18.0978	46.2546	19.681	2.94602	1.53479
32		48.9875	15.8552	37.7411	6.54401	32.6662	3.61292	41.8691	18.055	34.7915	23.7532	35.6951	13.567
30		0.472458	1.86714	30.2892	12.8879	17.1669	16.3285	17.6385	21.2979	0.164897	19.2538	19.7487	5.98146
27		0	5.21097	13.8625	10.0198	2.61352	11.2742	2.64577	16.1869	0.161192	11.0114	18.3772	21.4371
25		0	6.91768	4.67826	7.43149	0.695578	19.1874	2.29745	8.16232	0.522483	4.38574	5.8001	15.4806
24		0	6.16194	0.798548	4.8376	0.504526	12.9732	0.957886	4.00581	0.0518778	4.33283	5.79819	22.2603
23		0	6.61229	0.270506	1.46555	0.424766	4.36885	2.7662	1.69684	0.307561	1.43448	1.92507	5.99685
22		0	4.20589	0.376114	2.02138	0.866227	4.14466	2.07882	2.54898	0.31312	2.8572	1.3485	1.78674
21		0	3.58158	0.281622	1.58598	0.281941	2.79214	0.8004	1.20379	0	2.64751	0.689576	1.9733
19		0	3.16988	0.668853	1.67862	0.36541	2.89775	0.983825	1.29496	0	1.3169	0.446309	1.34631
17		0	3.81738	0.620681	1.99544	0.584285	1.38588	1.28583	1.22239	0	0.758392	0.647435	1.07128
15		0	4.20975	0.277917	0.831897	0.374685	0.963445	0.855984	0.75167	0	0.3547	0.54783	0.821249
12		0	2.99979	0.203806	1.66009	0.322748	1.32659	0.329795	0.613988	0	0.219483	0.674252	1.56749
10		0	1.56561	0.4669	2.19184	0.439605	4.05388	1.11167	0.511656	0	0.646691	0.0766196	0.727007
7		0	0	0	0	0	0	0	0	0	0	0	0

## Sheet: Supplementary Fig. 1
Supp. Fig. 1a	% responders, individual replicates:
	AITC	CAP	KCl
	23	47	90
	21	43	88
	19	39	86
Supp. Fig. 1b	% of basal RFU, individual replicates:
Blank	180	110	50	60
subs. P	125	135	140
brady	265	275	245
5HT	155	145	180
NGF	120	110	150
Hist	133	135	145
CQ	225	205	200
Caff	286	322	332
L-glut	130	155	165
Menthol	155	180	145
AITC	262	249	226
Supp. Fig. 1d	% activation, individual replicates:
GF-109203	93	60
KCl	74	66
Doxorubicin	70	44
Ionomycin	39	37
Shikonin	28	24
Ro 31-8220	23	15
Capsaicin	20	13.5
Diphenyleneiodonium	16	8
Tyrphostin 9	14	7
NSC-95397	14	5
FCCP	13	10
Bay 11-7082	9	7
GW-5074	8	6.5
Valinomycin	8	6
AA861	8	6
Monensin sodium	7	5.5
Dibutyryl cyclic GMP	7	5
CDC	7	5
2-APB	6	3
Damnacanthal	5	3

## Sheet: Supplementary Fig. 2
RT-QPCR, fold changes:
1h	0.9
6h	1
24h	0.7
48h	1
72h	0.5

## Sheet: Supplementary Fig. 3
Supp. Fig. 3b	TRPV1::TdT mice; TdT-negative fibers:
	vertical axons
		SAL								BORT
	Number of axons, individual animals:	1.3	3.1	3.4	1.8	2	3	3.1	1.5	2.8	2.16	2.16	2	2.5	0.8
	non-vertical axons
		SAL								BORT
	Number of axons, individual animals:	9	12.8	9.5	8.3	11	8.3	10.1		7.6	6.2	10.5	4.3	5	9.4
Supp. Fig. 3c	Gradient data total time, expressed in s, individual animals:
temperature (C)		Veh d14						Veh d21						Veh d28
50		0.989761	7.78157	20.3754	4.94881	0		0	0	0	2.45734	0		0.409556	14.198	14.0956	0.409556	0
48		5.08532	20.8191	64.2662	19.9317	33.1741		1.843	0	7.40614	41.2628	44.6416		43.4471	15.5631	74.6075	14.0614	20.5119
44		19.7611	30.1024	97.9181	26.4846	31.7065		21.9113	9.72696	16.0751	70.3072	74.0273		44.4027	28.2253	61.3311	36.1092	55.4949
40		24.6758	28.4983	98.942	40.3413	57.8157		30.7167	17.2696	23.7884	75.3584	324.232		39.8293	29.2492	58.8396	37.9522	83.3106
36		696.962	100.648	217.44	132.082	128.942		91.6382	84.8805	72.1502	267.747	417.782		32.9352	108.293	125.256	98.3618	874.915
34		1944.81	3741.13	1100.72	1721.84	2421.67		2692.22	3521.5	152.764	1259.69	3033.82		564.539	3648.4	801.365	455.324	1991.84
32		1336.62	368.293	579.078	531.024	1041.47		190.034	567.747	3166.11	112.799	660.205		987.44	278.021	128.976	3006.52	1363.62
30		119.01	482.594	615.017	1162.87	514.164		210	125.665	551.468	1862.12	212.218		604.335	216.041	128.976	352.116	284.676
27		319.181	45.3242	349.898	166.246	266.212		939.761	91.3652	413.788	86.7236	110.853		600.068	115.939	594.573	407.543	155.939
25		219.317	56.9966	444.71	150.307	252.935		133.686	133.413	201.297	435.324	66.6553		513.14	197.508	572.969	107.645	86.0068
24		184.471	51.0239	374.949	115.154	130.171		457.27	701.16	261.126	279.113	76.2799		1224.4	294.983	495.188	224.096	63.1058
23		59.727	194.949	301.229	97.372	71.3993		139.932	63.5154	81.2287	110.205	76.5529		144.403	83.8908	772.184	110.341	83.8908
22		132.492	103.891	227.44	171.57	55.6655		74.6758	28.7713	53.2764	159.625	84.9488		136.109	76.9966	429.659	79.727	64.6416
21		66.6212	30.7508	220.683	400.444	89.4539		55.6655	24.0273	50.0341	88.8737	39.1126		46.6553	63.0717	203.857	69.7611	55.2901
19		73.6178	41.843	148.191	80.4778	89.9317		77.0307	37.3038	58.0205	94.2662	55.4266		68.2253	64.0614	161.911	73.0375	48.8396
17		46.1433	30.5461	114.744	84.4369	72.2184		52.0478	22.5256	67.3379	81.6723	40.5119		40.5119	66.4164	128.225	50.0341	39.5904
15		45.9386	44.8123	127.782	84.1297	63.2082		79.0785	28.5665	55.8703	82.2867	40		28.1911	69.1809	67.2355	42.2526	29.215
12		62.9352	45.0171	154.846	116.246	57.7474		74.5392	26.2116	40.273	87.1672	37.0648		25.8703	54.3686	99.8976	54.4027	31.7406
10		165.188	98.5324	264.061	417.645	99.3174		188.703	39.8976	190.614	323.891	71.5017		70.3754	99.1468	185.085	300.956	189.42
7		0	0	0.750853	0	0		12.7986	0	3.54949	2.66212	0		240.956	0	363.174	2.90102	0
temperature (C)		BORT d14						BORT d21						BORT d28
50		0	0	0	42.7645	0		0	0	0	0	30.4778		0	0	0	1.39932	0	0
48		36.7236	81.57	39.1068	44.2662	68.3618		2.96928	34.744	21.7406	46.3481	50.3754		6.8942	57.5427	20.4778	17.6451	24.1297	13.2765
44		56.7577	105.7	14.2662	66.4505	43.3447		30	41.1604	30.3072	93.686	78.5324		36.4505	26.587	27.9522	32.4232	38.6007	44.8805
40		99.3174	118.601	228.123	132.15	57.9864		46.9625	81.7065	51.9795	127.543	70.8532		47.8157	76.3822	56.9283	44.8464	61.5358	169.488
36		98.2594	135.085	42.7986	158.669	58.2935		51.1945	100.171	91.3993	88.6007	96.1433		77.645	66.2799	76.7236	57.4403	56.5529	131.57
34		891.877	170.478	2041.84	292.457	102.901		449.044	366.792	979.932	597.201	204.437		1027.44	467.645	1526.55	189.113	153.447	200.205
32		523.754	210.205	854.403	345.256	123.618		893.481	710.41	1390.58	1598.67	207.816		736.86	652.662	862.082	322.833	1001.09	299.283
30		703.618	514.812	347.679	445.939	148.908		733.072	457.782	605.12	617.44	623.993		1086.14	212.594	395.461	881.194	504.164	335.973
27		951.638	482.014	364.986	461.877	643.038		540.956	705.222	510.137	393.242	836.041		1009.59	614.13	563.038	599.932	456.553	1046.14
25		426.109	669.01	148.225	664.403	1190.92		424.13	1149.73	461.536	195.631	816.451		271.058	457.952	507.099	305.973	543.754	352.56
24		138.703	532.935	75.0512	930.922	753.174		496.178	340.785	204.471	176.928	778.089		216.655	767.509	255.7	493.822	492.935	381.195
23		113.14	443.754	179.898	513.447	712.457		480.068	255.529	300.614	171.058	443.379		205.973	454.437	211.98	289.215	479.863	415.904
22		231.536	334.88	202.253	419.351	332.218		157.406	143.14	346.519	467.031	378.805		65.1536	621.058	230.102	393.925	358.396	311.741
21		237.85	436.724	461.775	320.99	256.143		170	174.846	95.6314	148.089	246.997		106.689	166.075	110.444	514.027	249.215	288.464
19		205.631	261.638	203.14	166.997	190.41		50.6485	166.894	121.57	178.771	175.051		61.8771	146.792	133.72	472.901	217.884	359.386
17		207.918	158.225	114.949	130.444	157.099		53.9932	87.8498	74.9147	120.819	133.584		80.2389	153.857	104.88	242.321	128.396	368.669
15		113.788	134.403	34.6075	71.6041	134.096		54.3686	80.5802	50.3413	148.976	151.092		70.0341	101.229	108.908	109.966	168.02	213.959
12		100.136	141.126	55.1536	85.9044	163.993		156.587	77.5427	35.1195	91.0239	100.683		78.6007	61.8089	94.3003	81.6382	141.468	148.328
10		147.952	406.416	40.9215	229.659	172.218		217.338	517.713	133.242	239.01	100.751		105.051	378.021	216.997	438.805	447.543	442.526
7		0	0	0	0	0		0.03413	0	0	0	0		0	20.7167	0	0.136519	0	0
Supp. Fig. 3d	Gradient data total time, expressed in s, individual animals:
temperature (C)		VEH						BORT
50		48.8055	0	121.57	170.034	0	325.427	204.915	0	0	102.799	0	0
48		30.273	94.6075	40.7508	77.7133	59.0444	56.1092	87.8498	137.645	43.8908	57.8498	105.051	85.5631
44		37.7474	111.502	61.058	72.9351	70.9898	63.6178	101.809	75.1877	37.7133	67.372	116.792	80.4778
40		44.0273	197.952	52.1502	224.778	57.099	57.099	133.993	60.8874	96.5188	80.5461	121.911	97.9864
36		349.863	247.543	99.2833	546.792	146.485	122.526	289.215	103.652	648.225	152.662	163.549	135.085
34		3001.64	1266.01	308.567	725.734	1330	592.662	719.556	613.72	965.393	295.461	244.027	157.782
32		149.829	612.833	417.782	236.28	527.713	684.642	1219.45	990.922	1770.55	1365.67	1141.78	657.986
30		436.314	430.58	1899.11	487.474	551.911	564.676	1116.72	656.416	701.092	920.444	969.625	670
27		870.819	429.898	982.287	542.628	847.44	417.133	317.27	779.078	227.679	377.338	1046.83	609.01
25		171.365	413.072	562.218	475.495	634.061	522.764	162.184	850.034	205.393	285.427	327.816	993.208
24		94.7099	255.836	209.522	423.447	559.215	419.488	212.355	374.198	109.044	282.799	269.181	766.997
23		62.7645	267.884	217.884	440.717	168.908	287.065	217.099	168.737	90.2048	331.502	204.744	332.867
22		16.2628	127.675	123.654	124.654	76.543	125.76	74.654	125.654	65.432	201.65	165.432	170.544
21		10.654	54.65	45.456	99.543	54.457	101.45	21.6546	64.654	20.533	102.54	76.4653	31.543
19		46.2799	156.655	148.055	238.328	102.218	303.618	112.116	103.618	114.164	305.051	170.99	159.625
17		63.3447	169.454	81.6723	149.522	57.8498	187.85	153.208	93.0375	87.9181	149.317	99.1126	118.259
15		24.9147	199.761	68.5324	87.2014	29.1468	123.311	111.877	56.4846	71.3311	184.3	90.1706	97.3379
12		12.5939	215.222	51.058	96.2457	30.5802	129.693	84.0273	55.4949	63.6519	65.7338	88.7713	176.553
10		45.7338	196.826	109.727	257.782	158.191	392.799	196.348	54.7782	48.8396	144.3	76.4164	183.618
7		0	0	0	2.76451	0	0	0	0	0	0	0	0
